# Supplementary material for: Macrophage Resistance to Ionizing Radiation Exposure Is Accompanied by Decreased Cathepsin D and Increased Transferrin Receptor 1 Expression
Source: Cancers (Basel). 2022 Dec 30;15(1):270. doi: 10.3390/cancers15010270 (PMC9818572; doi:10.3390/cancers15010270)
Supplement: Supplementary file 1 [file cancers-15-00270-s001.zip]

Archive with 2 entries (2 files):
- cancers-2037154-supplementary/Supplementary Figures.pdf
- cancers-2037154-supplementary/Supplementary Tables.xlsx
